# Supplementary material for: Recovery of Rare Earth Elements from Different Types of Coal Fly Ash by Direct Bioleaching
Source: Materials (Basel). 2026 Jul 4;19(13):2861. doi: 10.3390/ma19132861 (PMC13362778; doi:10.3390/ma19132861)
Supplement: Supplementary file 1 [file materials-19-02861-s001.zip]

Archive with 1 entries (1 files):
- materials-4354310-supplementary.pdf
